# Supplementary material for: A Dansyl-Modified Sphingosine Kinase Inhibitor DPF-543 Enhanced De Novo Ceramide Generation
Source: Int J Mol Sci. 2021 Aug 25;22(17):9190. doi: 10.3390/ijms22179190 (PMC8431253; doi:10.3390/ijms22179190)
Supplement: Supplementary file 1 [file ijms-22-09190-s001.zip]

Archive with 1 entries (1 files):
- ijms-1347256-supplementary.pdf
